# Supplementary material for: Combining Diclofenac and Cannabidiol to Enhance the Antibacterial Capacity of Nonantibiotic Drugs Through Potentiation
Source: Int J Mol Sci. 2026 Jul 3;27(13):5997. doi: 10.3390/ijms27135997 (PMC13361921; doi:10.3390/ijms27135997)
Supplement: Supplementary file 1 [file ijms-27-05997-s001.zip]

Archive with 1 entries (1 files):
- ijms-4366319-supplementary.pdf
